# Supplementary material for: Identification of novel variants underlying non-syndromic primary ovarian insufficiency using a targeted NGS gene panel
Source: Front Endocrinol (Lausanne). 2025 Dec 11;16:1659701. doi: 10.3389/fendo.2025.1659701 (PMC12738175; doi:10.3389/fendo.2025.1659701)
Supplement: Supplementary file 3 [file Table1.xlsx]

## Sheet: List of genes
GENE	Chromosome	Chr_Start	Chr_End
WNT4	chr1	22446533	22447020
WNT4	chr1	22447694	22447856
WNT4	chr1	22447928	22448079
WNT4	chr1	22456099	22456354
WNT4	chr1	22469329	22469425
GPR3	chr1	27719116	27719251
GPR3	chr1	27720288	27722327
KHDRBS1	chr1	32479587	32479988
KHDRBS1	chr1	32495889	32496033
KHDRBS1	chr1	32497115	32497251
KHDRBS1	chr1	32498779	32498945
KHDRBS1	chr1	32502501	32502654
KHDRBS1	chr1	32503426	32503647
KHDRBS1	chr1	32504143	32504230
KHDRBS1	chr1	32505106	32505184
KHDRBS1	chr1	32508118	32508235
GJA4	chr1	35259805	35260826
LHX8	chr1	75596390	75596427
LHX8	chr1	75602278	75602384
LHX8	chr1	75602775	75602956
LHX8	chr1	75606660	75606801
LHX8	chr1	75608793	75609033
LHX8	chr1	75609520	75609643
LHX8	chr1	75614262	75614377
LHX8	chr1	75622568	75622771
LHX8	chr1	75626494	75626590
MSH4	chr1	76262661	76262924
MSH4	chr1	76269406	76269608
MSH4	chr1	76272656	76272836
MSH4	chr1	76276372	76276502
MSH4	chr1	76280696	76280831
MSH4	chr1	76282048	76282241
MSH4	chr1	76288084	76288276
MSH4	chr1	76313884	76313971
MSH4	chr1	76333189	76333283
MSH4	chr1	76342611	76342695
MSH4	chr1	76343824	76344013
MSH4	chr1	76344667	76344823
MSH4	chr1	76345725	76345848
MSH4	chr1	76346921	76347065
MSH4	chr1	76349296	76349516
MSH4	chr1	76354926	76355064
MSH4	chr1	76356371	76356519
MSH4	chr1	76363582	76363776
MSH4	chr1	76365293	76365401
MSH4	chr1	76378371	76378582
TGFBR3	chr1	92149286	92149424
TGFBR3	chr1	92161219	92161346
TGFBR3	chr1	92163636	92163697
TGFBR3	chr1	92174210	92174350
TGFBR3	chr1	92177790	92178109
TGFBR3	chr1	92181783	92181961
TGFBR3	chr1	92182115	92182275
TGFBR3	chr1	92184859	92185031
TGFBR3	chr1	92185440	92185797
TGFBR3	chr1	92187502	92187711
TGFBR3	chr1	92193206	92193373
TGFBR3	chr1	92195352	92195540
TGFBR3	chr1	92200323	92200526
TGFBR3	chr1	92224160	92224317
TGFBR3	chr1	92262834	92263038
TGFBR3	chr1	92327018	92327098
NOTCH2	chr1	120457919	120459327
NOTCH2	chr1	120460278	120460395
NOTCH2	chr1	120461019	120461186
NOTCH2	chr1	120461925	120462246
NOTCH2	chr1	120462842	120463030
NOTCH2	chr1	120464326	120464442
NOTCH2	chr1	120464849	120465079
NOTCH2	chr1	120465249	120465411
NOTCH2	chr1	120466250	120466617
NOTCH2	chr1	120467918	120468443
NOTCH2	chr1	120469112	120469244
NOTCH2	chr1	120471589	120471845
NOTCH2	chr1	120478032	120478237
NOTCH2	chr1	120479895	120480099
NOTCH2	chr1	120480470	120480643
NOTCH2	chr1	120483168	120483389
NOTCH2	chr1	120484139	120484387
NOTCH2	chr1	120491027	120491199
NOTCH2	chr1	120491620	120491759
NOTCH2	chr1	120493337	120493470
NOTCH2	chr1	120496156	120496321
NOTCH2	chr1	120497653	120497865
NOTCH2	chr1	120502005	120502135
NOTCH2	chr1	120506187	120506440
NOTCH2	chr1	120508066	120508199
NOTCH2	chr1	120508989	120509122
NOTCH2	chr1	120510046	120510254
NOTCH2	chr1	120510690	120510865
NOTCH2	chr1	120512124	120512377
NOTCH2	chr1	120529573	120529715
NOTCH2	chr1	120539610	120539965
NOTCH2	chr1	120547942	120548221
NOTCH2	chr1	120572519	120572620
NOTCH2	chr1	120611938	120612030
LAMC1	chr1	182992842	182993279
LAMC1	chr1	183072453	183072777
LAMC1	chr1	183077401	183077551
LAMC1	chr1	183079613	183079799
LAMC1	chr1	183083656	183083864
LAMC1	chr1	183084645	183084782
LAMC1	chr1	183085702	183085820
LAMC1	chr1	183085892	183086048
LAMC1	chr1	183086445	183086587
LAMC1	chr1	183086659	183086868
LAMC1	chr1	183087159	183087291
LAMC1	chr1	183090848	183091089
LAMC1	chr1	183091188	183091396
LAMC1	chr1	183093756	183094021
LAMC1	chr1	183094522	183094695
LAMC1	chr1	183095245	183095407
LAMC1	chr1	183096351	183096549
LAMC1	chr1	183097719	183097895
LAMC1	chr1	183099469	183099694
LAMC1	chr1	183100424	183100523
LAMC1	chr1	183101525	183101682
LAMC1	chr1	183102531	183102695
LAMC1	chr1	183103785	183103954
LAMC1	chr1	183104167	183104301
LAMC1	chr1	183105511	183105730
LAMC1	chr1	183106794	183106972
LAMC1	chr1	183109529	183109648
LAMC1	chr1	183111659	183111935
FSHR	chr2	49189862	49191115
FSHR	chr2	49195827	49196032
FSHR	chr2	49210041	49210135
FSHR	chr2	49210227	49210315
FSHR	chr2	49216106	49216203
FSHR	chr2	49217695	49217786
FSHR	chr2	49244618	49244712
FSHR	chr2	49247215	49247309
FSHR	chr2	49295348	49295439
FSHR	chr2	49381395	49381566
FIGLA	chr2	71004489	71004524
FIGLA	chr2	71004759	71004813
FIGLA	chr2	71012537	71012781
FIGLA	chr2	71014771	71014943
FIGLA	chr2	71017530	71017780
INHBB	chr2	121103755	121104222
INHBB	chr2	121106665	121107460
ATG9A	chr2	220085159	220085184
ATG9A	chr2	220085459	220085624
ATG9A	chr2	220085792	220086034
ATG9A	chr2	220086762	220086899
ATG9A	chr2	220086984	220087182
ATG9A	chr2	220087357	220087625
ATG9A	chr2	220088297	220088496
ATG9A	chr2	220088581	220088754
ATG9A	chr2	220088818	220089586
ATG9A	chr2	220089783	220089944
ATG9A	chr2	220090123	220090304
ATG9A	chr2	220091581	220091665
ATG9A	chr2	220092482	220092545
ATG9A	chr2	220092634	220092756
INHA	chr2	220437087	220437374
INHA	chr2	220439406	220440258
ATG7	chr3	11340160	11340339
ATG7	chr3	11340826	11340900
ATG7	chr3	11348407	11348544
ATG7	chr3	11350448	11350545
ATG7	chr3	11354768	11354904
ATG7	chr3	11356808	11356977
ATG7	chr3	11372804	11372912
ATG7	chr3	11374436	11374577
ATG7	chr3	11382109	11382219
ATG7	chr3	11383599	11383763
ATG7	chr3	11389341	11389519
ATG7	chr3	11399882	11400096
ATG7	chr3	11402045	11402268
ATG7	chr3	11404277	11404412
ATG7	chr3	11406123	11406218
ATG7	chr3	11421436	11421536
ATG7	chr3	11468268	11468410
ATG7	chr3	11596275	11596327
ATG7	chr3	11605723	11605769
LARS2	chr3	45435936	45436189
LARS2	chr3	45441727	45441875
LARS2	chr3	45458964	45459075
LARS2	chr3	45461151	45461231
LARS2	chr3	45488373	45488482
LARS2	chr3	45500225	45500388
LARS2	chr3	45515725	45515852
LARS2	chr3	45517950	45518129
LARS2	chr3	45527174	45527298
LARS2	chr3	45530179	45530314
LARS2	chr3	45532999	45533302
LARS2	chr3	45537757	45537875
LARS2	chr3	45541924	45542081
LARS2	chr3	45554617	45554737
LARS2	chr3	45557576	45557778
LARS2	chr3	45559385	45559574
LARS2	chr3	45561701	45561798
LARS2	chr3	45565479	45565610
LARS2	chr3	45583311	45583458
LARS2	chr3	45588833	45589032
FOXL2	chr3	138664424	138665574
MRPS22	chr3	139062859	139063050
MRPS22	chr3	139063502	139063570
MRPS22	chr3	139065710	139065896
MRPS22	chr3	139066992	139067176
MRPS22	chr3	139069011	139069174
MRPS22	chr3	139069809	139069912
MRPS22	chr3	139071479	139071644
MRPS22	chr3	139074514	139074642
MRPS22	chr3	139075751	139075866
TP63	chr3	189314962	189315037
TP63	chr3	189349295	189349376
TP63	chr3	189455519	189455667
TP63	chr3	189456421	189456573
TP63	chr3	189507580	189507641
TP63	chr3	189526051	189526325
TP63	chr3	189582011	189582217
TP63	chr3	189584461	189584596
TP63	chr3	189585612	189585741
TP63	chr3	189586359	189586515
TP63	chr3	189587103	189587205
TP63	chr3	189590638	189590794
TP63	chr3	189597843	189597977
TP63	chr3	189604173	189604350
TP63	chr3	189607119	189607283
TP63	chr3	189608568	189608681
TP63	chr3	189611985	189612301
DNAH5	chr5	13692083	13692254
DNAH5	chr5	13700739	13700990
DNAH5	chr5	13701383	13701555
DNAH5	chr5	13708222	13708454
DNAH5	chr5	13714504	13714739
DNAH5	chr5	13716586	13716809
DNAH5	chr5	13717414	13717639
DNAH5	chr5	13718981	13719220
DNAH5	chr5	13721099	13721364
DNAH5	chr5	13727606	13727775
DNAH5	chr5	13729538	13729679
DNAH5	chr5	13735230	13735440
DNAH5	chr5	13735917	13736051
DNAH5	chr5	13737351	13737614
DNAH5	chr5	13751177	13751379
DNAH5	chr5	13752233	13752408
DNAH5	chr5	13753332	13753668
DNAH5	chr5	13754302	13754457
DNAH5	chr5	13758945	13759102
DNAH5	chr5	13762821	13763020
DNAH5	chr5	13766075	13766298
DNAH5	chr5	13769059	13769255
DNAH5	chr5	13769600	13769734
DNAH5	chr5	13770848	13771099
DNAH5	chr5	13776538	13776825
DNAH5	chr5	13777301	13777474
DNAH5	chr5	13780928	13781078
DNAH5	chr5	13786278	13786470
DNAH5	chr5	13788815	13789033
DNAH5	chr5	13792093	13792336
DNAH5	chr5	13793614	13793847
DNAH5	chr5	13794035	13794177
DNAH5	chr5	13807690	13807844
DNAH5	chr5	13809143	13809305
DNAH5	chr5	13810158	13810379
DNAH5	chr5	13811746	13811942
DNAH5	chr5	13814704	13814965
DNAH5	chr5	13817647	13817813
DNAH5	chr5	13820445	13820618
DNAH5	chr5	13823362	13823489
DNAH5	chr5	13824298	13824452
DNAH5	chr5	13829609	13829823
DNAH5	chr5	13830125	13830332
DNAH5	chr5	13830696	13830894
DNAH5	chr5	13839455	13839647
DNAH5	chr5	13841005	13841249
DNAH5	chr5	13841791	13842023
DNAH5	chr5	13844936	13845112
DNAH5	chr5	13850751	13850934
DNAH5	chr5	13859551	13859724
DNAH5	chr5	13862647	13862866
DNAH5	chr5	13864496	13864756
DNAH5	chr5	13865767	13866025
DNAH5	chr5	13866319	13866401
DNAH5	chr5	13867873	13868111
DNAH5	chr5	13870866	13871121
DNAH5	chr5	13871663	13871884
DNAH5	chr5	13876783	13876936
DNAH5	chr5	13882827	13882934
DNAH5	chr5	13883003	13883213
DNAH5	chr5	13885088	13885347
DNAH5	chr5	13886063	13886248
DNAH5	chr5	13891075	13891240
DNAH5	chr5	13894749	13894940
DNAH5	chr5	13900305	13900531
DNAH5	chr5	13901351	13901692
DNAH5	chr5	13902152	13902257
DNAH5	chr5	13911485	13911612
DNAH5	chr5	13913842	13914077
DNAH5	chr5	13914619	13914761
DNAH5	chr5	13916447	13916574
DNAH5	chr5	13917242	13917375
DNAH5	chr5	13919275	13919471
DNAH5	chr5	13920579	13920736
DNAH5	chr5	13922206	13922447
DNAH5	chr5	13923379	13923559
DNAH5	chr5	13928193	13928297
DNAH5	chr5	13931209	13931363
DNAH5	chr5	13944481	13944557
HSD17B4	chr5	118788261	118788338
HSD17B4	chr5	118788439	118788526
HSD17B4	chr5	118792000	118792073
HSD17B4	chr5	118807321	118807405
HSD17B4	chr5	118809593	118809720
HSD17B4	chr5	118810086	118810165
HSD17B4	chr5	118811391	118811432
HSD17B4	chr5	118811509	118811575
HSD17B4	chr5	118813102	118813206
HSD17B4	chr5	118814519	118814726
HSD17B4	chr5	118824877	118824988
HSD17B4	chr5	118827785	118827829
HSD17B4	chr5	118829503	118829651
HSD17B4	chr5	118832228	118832351
HSD17B4	chr5	118835002	118835258
HSD17B4	chr5	118837726	118837797
HSD17B4	chr5	118842503	118842594
HSD17B4	chr5	118844826	118844949
HSD17B4	chr5	118850666	118850751
HSD17B4	chr5	118860901	118860990
HSD17B4	chr5	118861602	118861728
HSD17B4	chr5	118862818	118862924
HSD17B4	chr5	118865579	118865685
HSD17B4	chr5	118866951	118867109
HSD17B4	chr5	118872108	118872255
HSD17B4	chr5	118877590	118877699
ADAMTS19	chr5	128796075	128796185
ADAMTS19	chr5	128796785	128797460
ADAMTS19	chr5	128844760	128844945
ADAMTS19	chr5	128861967	128862159
ADAMTS19	chr5	128863431	128863534
ADAMTS19	chr5	128864203	128864380
ADAMTS19	chr5	128887547	128887610
ADAMTS19	chr5	128932242	128932367
ADAMTS19	chr5	128956301	128956461
ADAMTS19	chr5	128957881	128958051
ADAMTS19	chr5	128977542	128977663
ADAMTS19	chr5	128983448	128983598
ADAMTS19	chr5	128984481	128984673
ADAMTS19	chr5	128989989	128990136
ADAMTS19	chr5	128994300	128994440
ADAMTS19	chr5	129001182	129001282
ADAMTS19	chr5	129015447	129015624
ADAMTS19	chr5	129019803	129019976
ADAMTS19	chr5	129030403	129030558
ADAMTS19	chr5	129037071	129037295
ADAMTS19	chr5	129039922	129040094
ADAMTS19	chr5	129070615	129070812
ADAMTS19	chr5	129072750	129072921
GDF9	chr5	132197271	132198258
GDF9	chr5	132199819	132200235
HK3	chr5	176308064	176308228
HK3	chr5	176308293	176308546
HK3	chr5	176308683	176308858
HK3	chr5	176308935	176309138
HK3	chr5	176310761	176310880
HK3	chr5	176311030	176311145
HK3	chr5	176313993	176314132
HK3	chr5	176314192	176314348
HK3	chr5	176314442	176314757
HK3	chr5	176315323	176315576
HK3	chr5	176315700	176315875
HK3	chr5	176316372	176316575
HK3	chr5	176316636	176316755
HK3	chr5	176317626	176317741
HK3	chr5	176317813	176317952
HK3	chr5	176318028	176318202
HK3	chr5	176318379	176318561
HK3	chr5	176323055	176323170
DUSP22	chr6	292530	292570
DUSP22	chr6	304618	304671
DUSP22	chr6	311870	311972
DUSP22	chr6	335104	335173
DUSP22	chr6	345844	345938
DUSP22	chr6	348093	348284
DUSP22	chr6	348759	348961
DUSP22	chr6	350812	350878
POU5F1	chr6	31132368	31132654
POU5F1	chr6	31132895	31133073
POU5F1	chr6	31133338	31133488
POU5F1	chr6	31133694	31133954
POU5F1	chr6	31137983	31138407
MSH5	chr6	31708234	31708400
MSH5	chr6	31708930	31709073
MSH5	chr6	31710644	31710744
MSH5	chr6	31710875	31710957
MSH5	chr6	31711671	31711812
MSH5	chr6	31711906	31712086
MSH5	chr6	31712313	31712368
MSH5	chr6	31713004	31713106
MSH5	chr6	31715154	31715219
MSH5	chr6	31721068	31721226
MSH5	chr6	31721334	31721416
MSH5	chr6	31725932	31726080
MSH5	chr6	31726315	31726407
MSH5	chr6	31726533	31726662
MSH5	chr6	31726864	31726964
MSH5	chr6	31727192	31727299
MSH5	chr6	31727553	31727762
MSH5	chr6	31727857	31728003
MSH5	chr6	31728457	31728626
MSH5	chr6	31728952	31729049
MSH5	chr6	31729239	31729402
MSH5	chr6	31729585	31729742
MSH5	chr6	31729879	31729972
MSH5	chr6	31730187	31730318
FOXO3	chr6	108882402	108883042
FOXO3	chr6	108984648	108986068
CITED2	chr6	139694259	139695099
CITED2	chr6	139695259	139695285
ESR1	chr6	152129038	152129509
ESR1	chr6	152163722	152163938
ESR1	chr6	152201780	152201916
ESR1	chr6	152265298	152265653
ESR1	chr6	152332781	152332939
ESR1	chr6	152382116	152382269
ESR1	chr6	152415510	152415713
ESR1	chr6	152419857	152420111
ESR1	chr6	152446391	152446493
PTHB1	chr7	33185855	33185986
PTHB1	chr7	33192303	33192473
PTHB1	chr7	33195240	33195324
PTHB1	chr7	33217080	33217213
PTHB1	chr7	33296838	33297032
PTHB1	chr7	33303892	33303996
PTHB1	chr7	33312614	33312817
PTHB1	chr7	33313429	33313578
PTHB1	chr7	33376043	33376244
PTHB1	chr7	33380499	33380595
PTHB1	chr7	33384183	33384256
PTHB1	chr7	33388670	33388792
PTHB1	chr7	33390821	33390945
PTHB1	chr7	33392461	33392495
PTHB1	chr7	33397457	33397617
PTHB1	chr7	33407369	33407484
PTHB1	chr7	33423268	33423460
PTHB1	chr7	33427594	33427766
PTHB1	chr7	33545065	33545267
PTHB1	chr7	33573556	33573798
PTHB1	chr7	33644467	33644597
PTHB1	chr7	33644797	33644848
PTHB1	chr7	33674779	33674893
INHBA	chr7	41729238	41730150
INHBA	chr7	41739575	41739982
NOBOX	chr7	144094323	144094644
NOBOX	chr7	144095365	144095689
NOBOX	chr7	144096033	144096281
NOBOX	chr7	144096480	144096585
NOBOX	chr7	144096840	144096966
NOBOX	chr7	144097193	144097415
NOBOX	chr7	144098129	144098700
NOBOX	chr7	144098952	144099053
NOBOX	chr7	144101639	144101783
NOBOX	chr7	144107226	144107330
STAR	chr8	38001781	38001914
STAR	chr8	38002730	38002843
STAR	chr8	38003471	38003675
STAR	chr8	38003797	38003975
STAR	chr8	38005708	38005855
STAR	chr8	38006149	38006282
STAR	chr8	38008263	38008346
SPIDR	chr8	48173541	48173593
SPIDR	chr8	48192440	48192615
SPIDR	chr8	48196607	48196693
SPIDR	chr8	48203612	48203736
SPIDR	chr8	48206446	48206629
SPIDR	chr8	48307528	48307591
SPIDR	chr8	48308926	48309196
SPIDR	chr8	48320413	48320533
SPIDR	chr8	48352875	48353114
SPIDR	chr8	48508363	48508578
SPIDR	chr8	48511498	48511768
SPIDR	chr8	48566643	48566721
SPIDR	chr8	48586353	48586513
SPIDR	chr8	48612955	48613062
SPIDR	chr8	48614273	48614436
SPIDR	chr8	48614508	48614587
SPIDR	chr8	48625214	48625444
SPIDR	chr8	48626041	48626213
SPIDR	chr8	48639752	48639865
SPIDR	chr8	48641485	48641674
SPIDR	chr8	48641964	48642037
SPIDR	chr8	48647859	48648084
FANCG	chr9	35074095	35074223
FANCG	chr9	35074358	35074501
FANCG	chr9	35074914	35075089
FANCG	chr9	35075266	35075332
FANCG	chr9	35075452	35075761
FANCG	chr9	35075949	35076035
FANCG	chr9	35076419	35076590
FANCG	chr9	35076711	35076877
FANCG	chr9	35076958	35077108
FANCG	chr9	35077251	35077406
FANCG	chr9	35078128	35078350
FANCG	chr9	35078592	35078743
FANCG	chr9	35079138	35079248
FANCG	chr9	35079428	35079531
FANCC	chr9	97863979	97864142
FANCC	chr9	97869338	97869561
FANCC	chr9	97873468	97873637
FANCC	chr9	97873735	97873929
FANCC	chr9	97876901	97877002
FANCC	chr9	97879587	97879682
FANCC	chr9	97887358	97887477
FANCC	chr9	97888801	97888873
FANCC	chr9	97897618	97897794
FANCC	chr9	97912195	97912379
FANCC	chr9	97933351	97933435
FANCC	chr9	97934309	97934439
FANCC	chr9	98002921	98003035
FANCC	chr9	98009704	98009808
FANCC	chr9	98011399	98011583
NR5A1	chr9	127245027	127245294
NR5A1	chr9	127253350	127253517
NR5A1	chr9	127255299	127255438
NR5A1	chr9	127262359	127263004
NR5A1	chr9	127265348	127265509
NR5A1	chr9	127265563	127265684
SOHLH1	chr9	138585433	138585670
SOHLH1	chr9	138586182	138586313
SOHLH1	chr9	138586886	138587119
SOHLH1	chr9	138588448	138588661
SOHLH1	chr9	138589342	138589483
SOHLH1	chr9	138590165	138590332
SOHLH1	chr9	138590831	138590982
SOHLH1	chr9	138591239	138591323
PTEN	chr10	89623697	89623870
PTEN	chr10	89623852	89624315
PTEN	chr10	89653772	89653876
PTEN	chr10	89685260	89685324
PTEN	chr10	89690793	89690856
PTEN	chr10	89692760	89693018
PTEN	chr10	89711865	89712026
PTEN	chr10	89717600	89717786
PTEN	chr10	89720641	89720885
PTEN	chr10	89725034	89725239
SYCE1	chr10	135367784	135367842
SYCE1	chr10	135368486	135368643
SYCE1	chr10	135368845	135368952
SYCE1	chr10	135369091	135369221
SYCE1	chr10	135369274	135369417
SYCE1	chr10	135369475	135369561
SYCE1	chr10	135370253	135370336
SYCE1	chr10	135370561	135370670
SYCE1	chr10	135371358	135371432
SYCE1	chr10	135371661	135371728
SYCE1	chr10	135372371	135372465
SYCE1	chr10	135372795	135372874
SYCE1	chr10	135373585	135373667
SYCE1	chr10	135378951	135379043
WT1	chr11	32410594	32410735
WT1	chr11	32413508	32413620
WT1	chr11	32414202	32414311
WT1	chr11	32417793	32417963
WT1	chr11	32421484	32421600
WT1	chr11	32438026	32438096
WT1	chr11	32439113	32439210
WT1	chr11	32449492	32449614
WT1	chr11	32450033	32450175
WT1	chr11	32452066	32452095
WT1	chr11	32456236	32456916
SF1	chr11	64532851	64533000
SF1	chr11	64533280	64533637
SF1	chr11	64534362	64534561
SF1	chr11	64534654	64534733
SF1	chr11	64535029	64535326
SF1	chr11	64535568	64535768
SF1	chr11	64536484	64536611
SF1	chr11	64536685	64536820
SF1	chr11	64536888	64537091
SF1	chr11	64537426	64537535
SF1	chr11	64537718	64537890
SF1	chr11	64540892	64540987
SF1	chr11	64543960	64544108
SF1	chr11	64545449	64545874
CDKN1B	chr12	12870764	12871258
CDKN1B	chr12	12871749	12871890
AMHR2	chr12	53817709	53817777
AMHR2	chr12	53818062	53818264
AMHR2	chr12	53818483	53818694
AMHR2	chr12	53818939	53819036
AMHR2	chr12	53819229	53819367
AMHR2	chr12	53819463	53819713
AMHR2	chr12	53822670	53822804
AMHR2	chr12	53823227	53823419
AMHR2	chr12	53823605	53823772
AMHR2	chr12	53823920	53824076
AMHR2	chr12	53824951	53825267
KITLG	chr12	88898963	88899022
KITLG	chr12	88900078	88900165
KITLG	chr12	88900795	88900924
KITLG	chr12	88909301	88909404
KITLG	chr12	88910101	88910277
KITLG	chr12	88912464	88912654
KITLG	chr12	88926208	88926290
KITLG	chr12	88939519	88939652
KITLG	chr12	88974031	88974065
SOHLH2	chr13	36743161	36743201
SOHLH2	chr13	36744658	36744934
SOHLH2	chr13	36747819	36747957
SOHLH2	chr13	36748603	36748714
SOHLH2	chr13	36748849	36749016
SOHLH2	chr13	36757288	36757344
SOHLH2	chr13	36764073	36764203
SOHLH2	chr13	36765922	36766041
SOHLH2	chr13	36767748	36767872
SOHLH2	chr13	36767933	36768014
SOHLH2	chr13	36776006	36776240
SOHLH2	chr13	36788606	36788673
FOXO1	chr13	41133650	41135007
FOXO1	chr13	41239710	41240359
FANCM	chr14	45605225	45605752
FANCM	chr14	45606262	45606454
FANCM	chr14	45609825	45609922
FANCM	chr14	45618030	45618208
FANCM	chr14	45620590	45620741
FANCM	chr14	45623113	45623265
FANCM	chr14	45623890	45624035
FANCM	chr14	45624566	45624672
FANCM	chr14	45628289	45628493
FANCM	chr14	45633552	45633778
FANCM	chr14	45636143	45636384
FANCM	chr14	45639782	45639959
FANCM	chr14	45642248	45642423
FANCM	chr14	45644264	45646189
FANCM	chr14	45650623	45650737
FANCM	chr14	45650830	45650918
FANCM	chr14	45652967	45653115
FANCM	chr14	45654410	45654586
FANCM	chr14	45656974	45657100
FANCM	chr14	45657995	45658575
FANCM	chr14	45665365	45665760
FANCM	chr14	45667837	45668148
FANCM	chr14	45669063	45669221
AKT1	chr14	105236668	105236767
AKT1	chr14	105237072	105237194
AKT1	chr14	105238692	105238799
AKT1	chr14	105239205	105239439
AKT1	chr14	105239578	105239726
AKT1	chr14	105239782	105239927
AKT1	chr14	105240239	105240327
AKT1	chr14	105241265	105241350
AKT1	chr14	105241403	105241554
AKT1	chr14	105241979	105242146
AKT1	chr14	105242986	105243117
AKT1	chr14	105246415	105246563
AKT1	chr14	105258925	105258990
CPEB1	chr15	83213332	83213462
CPEB1	chr15	83215181	83215281
CPEB1	chr15	83215883	83215997
CPEB1	chr15	83218200	83218418
CPEB1	chr15	83221220	83221376
CPEB1	chr15	83222192	83222316
CPEB1	chr15	83222618	83222751
CPEB1	chr15	83224610	83224882
CPEB1	chr15	83226500	83226746
CPEB1	chr15	83240084	83240292
CPEB1	chr15	83295934	83296128
CPEB1	chr15	83297105	83297220
CPEB1	chr15	83316597	83316631
BNC1	chr15	83926184	83926888
BNC1	chr15	83931693	83933577
BNC1	chr15	83935578	83935833
BNC1	chr15	83936875	83936994
BNC1	chr15	83951877	83951974
BNC1	chr15	83953272	83953390
NUPR1	chr16	28549330	28549540
NUPR1	chr16	28550107	28550238
POLR2C	chr16	57496627	57496732
POLR2C	chr16	57496931	57497000
POLR2C	chr16	57499855	57499943
POLR2C	chr16	57500077	57500149
POLR2C	chr16	57503067	57503215
POLR2C	chr16	57503612	57503683
POLR2C	chr16	57503863	57504051
POLR2C	chr16	57504182	57504276
POLR2C	chr16	57504877	57505041
NANOS3	chr19	13988053	13988589
NANOS3	chr19	13991246	13991327
WDR62	chr19	36545864	36546060
WDR62	chr19	36549672	36549783
WDR62	chr19	36550860	36550942
WDR62	chr19	36556850	36556927
WDR62	chr19	36557149	36557339
WDR62	chr19	36558198	36558355
WDR62	chr19	36558720	36558922
WDR62	chr19	36562448	36562628
WDR62	chr19	36564234	36564443
WDR62	chr19	36572325	36572482
WDR62	chr19	36573955	36574153
WDR62	chr19	36575545	36575656
WDR62	chr19	36577579	36577724
WDR62	chr19	36579930	36580017
WDR62	chr19	36580077	36580218
WDR62	chr19	36581337	36581432
WDR62	chr19	36582092	36582223
WDR62	chr19	36582294	36582377
WDR62	chr19	36583581	36583723
WDR62	chr19	36584923	36585076
WDR62	chr19	36587919	36587991
WDR62	chr19	36590291	36590529
WDR62	chr19	36591640	36591787
WDR62	chr19	36592106	36592229
WDR62	chr19	36592556	36592686
WDR62	chr19	36592906	36593063
WDR62	chr19	36593629	36593763
WDR62	chr19	36593840	36593986
WDR62	chr19	36594048	36594119
WDR62	chr19	36594235	36594893
WDR62	chr19	36595410	36595587
WDR62	chr19	36595660	36595940
BRSK1	chr19	55795801	55795956
BRSK1	chr19	55798365	55798479
BRSK1	chr19	55798572	55798677
BRSK1	chr19	55800838	55800998
BRSK1	chr19	55805375	55805511
BRSK1	chr19	55805572	55805625
BRSK1	chr19	55805687	55805775
BRSK1	chr19	55812870	55813036
BRSK1	chr19	55813495	55813546
BRSK1	chr19	55814055	55814245
BRSK1	chr19	55814669	55814786
BRSK1	chr19	55815025	55815204
BRSK1	chr19	55815408	55815488
BRSK1	chr19	55815909	55816298
BRSK1	chr19	55816679	55816747
BRSK1	chr19	55816821	55816964
BRSK1	chr19	55817610	55817828
BRSK1	chr19	55819997	55820106
BRSK1	chr19	55823269	55823446
SALL4	chr20	50400794	50401233
SALL4	chr20	50405390	50405690
SALL4	chr20	50406551	50408901
SALL4	chr20	50418808	50418957
SPO11	chr20	55904914	55905064
SPO11	chr20	55906879	55907012
SPO11	chr20	55908234	55908342
SPO11	chr20	55908733	55908819
SPO11	chr20	55909033	55909161
SPO11	chr20	55909796	55909902
SPO11	chr20	55910465	55910521
SPO11	chr20	55910844	55910973
SPO11	chr20	55913322	55913441
SPO11	chr20	55914035	55914092
SPO11	chr20	55915148	55915244
SPO11	chr20	55917775	55917906
SPO11	chr20	55918387	55918526
ADAMTS1	chr21	28209888	28210607
ADAMTS1	chr21	28210748	28210943
ADAMTS1	chr21	28211896	28212091
ADAMTS1	chr21	28212184	28212390
ADAMTS1	chr21	28212585	28212891
ADAMTS1	chr21	28213307	28213494
ADAMTS1	chr21	28214167	28214319
ADAMTS1	chr21	28214648	28215014
ADAMTS1	chr21	28216534	28217283
DMC1	chr22	38916015	38916104
DMC1	chr22	38917603	38917739
DMC1	chr22	38933587	38933667
DMC1	chr22	38934290	38934424
DMC1	chr22	38934534	38934627
DMC1	chr22	38935316	38935427
DMC1	chr22	38945920	38946012
DMC1	chr22	38948661	38948722
DMC1	chr22	38951352	38951424
DMC1	chr22	38958282	38958384
DMC1	chr22	38962585	38962751
DMC1	chr22	38963578	38963642
DMC1	chr22	38964201	38964271
POLR3H	chr22	41925277	41925350
POLR3H	chr22	41926681	41926902
POLR3H	chr22	41928088	41928171
POLR3H	chr22	41928653	41928759
POLR3H	chr22	41936693	41936809
POLR3H	chr22	41939985	41940115
BMP15	chrX	50653774	50654121
BMP15	chrX	50658747	50659617
AR	chrX	66764979	66766614
AR	chrX	66788835	66788874
AR	chrX	66863088	66863259
AR	chrX	66905773	66905978
AR	chrX	66909388	66909469
AR	chrX	66914505	66914574
AR	chrX	66931234	66931541
AR	chrX	66937310	66937474
AR	chrX	66941665	66941815
AR	chrX	66942659	66942836
AR	chrX	66943518	66943693
FOXO4	chrX	70316369	70316841
FOXO4	chrX	70320524	70321600
FOXO4	chrX	70321917	70321944
XIST	chrX	73040476	73047829
XIST	chrX	73048893	73049076
XIST	chrX	73050891	73051119
XIST	chrX	73053063	73053219
XIST	chrX	73057265	73057348
XIST	chrX	73061207	73072598
POF1B	chrX	84534417	84534442
POF1B	chrX	84537175	84537333
POF1B	chrX	84558402	84558504
POF1B	chrX	84559339	84559487
POF1B	chrX	84560787	84560926
POF1B	chrX	84561177	84561349
POF1B	chrX	84562159	84562292
POF1B	chrX	84563120	84563232
POF1B	chrX	84569428	84569522
POF1B	chrX	84570703	84570750
POF1B	chrX	84585945	84586095
POF1B	chrX	84600856	84601058
POF1B	chrX	84606346	84606467
POF1B	chrX	84614545	84614645
POF1B	chrX	84622687	84622781
POF1B	chrX	84634168	84634469
DACH2	chrX	85403615	85404122
DACH2	chrX	85631817	85631875
DACH2	chrX	85769272	85769404
DACH2	chrX	85906029	85906180
DACH2	chrX	85950014	85950192
DACH2	chrX	85969541	85969733
DACH2	chrX	85994740	85994895
DACH2	chrX	86067849	86068017
DACH2	chrX	86068123	86068290
DACH2	chrX	86069681	86069847
DACH2	chrX	86071027	86071112
DACH2	chrX	86082759	86082783
DACH2	chrX	86087099	86087168
PCDH11X	chrX	91090494	91091053
PCDH11X	chrX	91131770	91134282
PCDH11X	chrX	91456364	91456464
PCDH11X	chrX	91518103	91518152
PCDH11X	chrX	91542956	91543011
PCDH11X	chrX	91642724	91642942
PCDH11X	chrX	91723288	91723331
PCDH11X	chrX	91873253	91873949
AGTR2	chrX	115303524	115304635
PGRMC1	chrX	118370317	118370664
PGRMC1	chrX	118374262	118374437
PGRMC1	chrX	118377104	118377227
FMR1	chrX	146993688	146993758
FMR1	chrX	147003441	147003513
FMR1	chrX	147007048	147007161
FMR1	chrX	147009830	147009921
FMR1	chrX	147010167	147010335
FMR1	chrX	147011457	147011570
FMR1	chrX	147011637	147011773
FMR1	chrX	147013934	147014124
FMR1	chrX	147014194	147014292
FMR1	chrX	147018013	147018142
FMR1	chrX	147018975	147019129
FMR1	chrX	147019608	147019690
FMR1	chrX	147022085	147022191
FMR1	chrX	147024641	147024856
FMR1	chrX	147026379	147026581
FMR1	chrX	147027044	147027146
FMR1	chrX	147030193	147030374

## Sheet: List of primers
Gene	Primers
Sanger sequencing
DNAH5_S3774P_M13_FW	GCAAACAAAAGAAGGATGAAGG
DNAH5_S3774P_M13_REV	TTTCATTACCAAACTCACCAGG
LAMC1_EX17_M13_FW	AGCCTGTGACTGTCATCCTG
LAMC1_EX17_M13_FW	ACCACATCTACCTTGTTCACC
ADAMTS19_R64C_M13_FW	AGGAGTGGGAAGTCGTGTTT
ADAMTS19_R64C_M13_REV	GAGCTCCTCGTCCTCCTCA
AR_EX1_M13_FW	TGCGCGAAGTGATCCAGAAC
AR_EX1_M13_REV	TTCCTCATCCAGGACCAGGTAG
GDF9_R454C_M13_FW	GCCAAGACCGTCATGTGTAC
GDF9_R454C_M13_REV	GAAGGCACACATAGGCACAC
Copy number analysis
DUSP22_FW_CN	AATTCATTCACGAGTGCCG
DUSP22_REV_CN	GTGAAACCATTATTCACACACG
SYCE1_FW_CN	TTGGCATTCGAGGAACAGC
SYCE1_REV_CN	TGGCAGGTGAGAGGAAGAAG
INHBB_FW_CN	CCCATTGCCTTGTGTTCTC
INHBB_REV_CN	ACAGGTTCTGGTTGCCTTC
