# Supplementary material for: Identification of novel variants underlying non-syndromic primary ovarian insufficiency using a targeted NGS gene panel
Source: Front Endocrinol (Lausanne). 2025 Dec 11;16:1659701. doi: 10.3389/fendo.2025.1659701 (PMC12738175; doi:10.3389/fendo.2025.1659701)
Supplement: Supplementary file 4 [file Table2.xlsx]

## Sheet: controls
Sample Name	Mapped Reads	On Target	Mean Depth	Uniformity
CO_68	636466	0.9845	443.5	0.9789
CO_70	615053	0.9858	429.7	0.9802
CO_65	607142	0.9847	423.5	0.9792
CO_64	632027	0.9856	440.8	0.9786
CO_49	607941	0.987	424.5	0.9763
CO_24	581976	0.9852	405.6	0.9754
N_19	602281	0.9854	419.4	0.9806
CO_26	384368	0.9847	267.6	0.9796
CO_27	372115	0.9855	258.5	0.9764
CO_38	1251402	0.9868	874.5	0.9769
CO_39	1217877	0.9869	848.5	0.9755
N_5	928732	0.9849	648.5	0.9772
N_6	846616	0.9845	589.1	0.9786
CO 54	566442	0.7991	320.6	0.9793
CO 55	425659	0.9175	276.4	0.9809
CO 56	457443	0.8924	289.7	0.9777
CO 57	426359	0.8504	256.9	0.9779
CO 58	421628	0.9288	277.3	0.9793
CO 59	487728	0.8836	306	0.9778
CO 66	476146	0.8329	281.3	0.9782
CO 67	519659	0.7224	262.9	0.9791
N25	519126	0.9351	343.2	0.9804
N18_011222	374899	0.9048	240.2	0.9765
N21_011222	448355	0.9143	291.3	0.9778
N22	475497	0.9572	323.5	0.9786
N23	447851	0.9336	296.7	0.9795
N24	494724	0.8064	283.1	0.9771
CO 06	862388	0.9842	608.2	0.9782
CO 07	817052	0.9833	575	0.9792
CO 08	883237	0.9844	622.5	0.9781
CO 09	622234	0.985	437.4	0.9751
CO 10	665121	0.9849	469.3	0.977
CO 12	546409	0.9855	385.7	0.9781
CO 13	662787	0.9866	467.4	0.9765
CO 14 BIS	617747	0.9851	434.7	0.9783
CO 01	640769	0.9855	449.3	0.9717
CO 03	730788	0.9871	515.1	0.9761
CO 04	716425	0.9861	502.3	0.9746
CO 05	1099322	0.9872	769	0.9758
N1	724443	0.9851	508.3	0.9756
N7	651672	0.9865	460.3	0.9743
CO 17	546913	0.9887	385	0.9692
CO 18	552817	0.9864	387.6	0.9697
CO 52	362681	0.9903	254.7	0.9671
CO 53	581355	0.9881	409.7	0.971
N9	578718	0.9851	406.1	0.9744
N11	535165	0.9845	375.8	0.9757
N16	550135	0.9862	387.3	0.9691
N4	937375	0.9836	657.8	0.9787
N10	901856	0.9846	634.8	0.9791
N26	861355	0.9846	606.9	0.9782
N27	609783	0.9849	427.8	0.9787
N28	634901	0.9857	447.2	0.9781
N29	757242	0.9864	533.6	0.9761
N32	836853	0.9864	591.4	0.9772
ID_16	738211	0.9845	520.7	0.9794
ID_19	816180	0.9839	574.6	0.9786
ID_20	723011	0.9857	510.6	0.9785
ID_21	634465	0.9869	446.9	0.9757
ID_22	604728	0.9846	426.6	0.9781
ID_25	597588	0.986	422.7	0.975
ID_26	693389	0.9865	490.8	0.9795
ID_27	689761	0.9855	486.6	0.9788
CO_21	787389	0.9861	554.1	0.9771
CO_22	790785	0.9854	556.3	0.9775
CO_37	843009	0.9852	593.9	0.9767
CO_19	825360	0.984	579.3	0.9776
CO_20	748294	0.9851	528.3	0.9774
CO_40	732805	0.9856	517	0.9768
CO_28	734778	0.9861	518.5	0.9742
CO_30	692578	0.9826	486.5	0.9781
CO_31	557524	0.9834	392.5	0.9774
CO_32	644513	0.9836	453.1	0.9782
CO_33	595746	0.9832	420.5	0.9786
CO_34	715624	0.9853	506.6	0.9784
CO_35	651689	0.9853	460.5	0.9788
CO_41	615377	0.9858	434.7	0.9778
CO_42	611546	0.986	432	0.9768
ID_2	567769	0.985	399.3	0.9728
ID_4	676728	0.987	476.7	0.9729
ID_6	619023	0.9861	437	0.9773
ID_10	634037	0.9848	446.6	0.9746
ID_11	645405	0.9855	454	0.9768
ID_12	650614	0.9854	457.2	0.9772
ID_13	697928	0.9867	493.1	0.9772
ID_14	640966	0.9847	453.1	0.9748
ID_28	717243	0.8139	413.7	0.9774
ID_29	770011	0.95	518.1	0.9768
ID_30	765306	0.8972	486.4	0.9773
ID_31	974397	0.9044	624.8	0.9801
ID_32	819046	0.8793	509.4	0.9782
ID_33	805592	0.9132	521.2	0.9786
ID_36	498367	0.7456	255.4	0.9721
ID_37	791761	0.8497	477.1	0.9765
ID_38	636694	0.9003	405.3	0.9774
ID_40	607722	0.7586	325	0.978
ID_43	476306	0.8019	271.1	0.9757
ID_44	493407	0.8212	287.9	0.9767
ID_47	787513	0.8808	490.2	0.9687
ID_48	854129	0.8287	501.6	0.9763
ID_49	728995	0.9405	486.8	0.9769
ID_50	672737	0.8656	408.4	0.977
ID_51	455336	0.78	245.4	0.9745
ID_52	562141	0.8014	316.2	0.9748
ID_53	517886	0.93	332.6	0.9709
ID_54	756249	0.8157	437.3	0.9769
ID_1	1189398	0.9831	834.3	0.9757
ID_3	1532030	0.9852	1074	0.9776
ID_5	888445	0.9845	625.8	0.9788
ID_7	1037353	0.9847	730.5	0.9772
ID_9	599225	0.9854	422.4	0.9777
ID_17	704145	0.9869	496.9	0.9771
ID_18	837619	0.9866	591.8	0.9757
ID_23	706698	0.9834	495	0.9749
ID_24	845202	0.9839	593.8	0.9777
ID_35	744195	0.9852	524.2	0.9775
ID-39	786056	0.9841	553.6	0.978
ID_41	687267	0.9854	482.7	0.9778
ID_45	648542	0.9864	455.8	0.9795
ID_46	693272	0.987	488.5	0.9758
ID_55	509750	0.9855	359.7	0.9768
ID_64	827529	0.768	450.3	0.9769
ID_65	830561	0.8163	481.2	0.9776
ID_66	900669	0.7917	505.5	0.9765
ID_68	924694	0.8166	535	0.9788
CO_14	970882	0.8713	600.2	0.9788
CO_15	911815	0.8067	521.6	0.9797
CO_36	910645	0.7557	487.2	0.9774
CO_44	1089566	0.9289	725.4	0.9776
CO_45	1004033	0.9196	657.4	0.9794
CO_47	814017	0.8663	507	0.9762
CO_48	891716	0.9325	589	0.9779
CO_51	989314	0.8501	597.4	0.9804
CO_60	945638	0.9152	613.3	0.9779
CO_61	869011	0.878	541	0.9781
CO_62	727254	0.7678	395.7	0.9792
CO_63	803716	0.8931	508	0.9788
N_34	787452	0.8593	479	0.9792
N_35	713934	0.8263	416.4	0.9795
N_41	770538	0.8847	483.1	0.9794
N_44	861063	0.8744	532.8	0.9783
ID_56	728626	0.9843	513.9	0.977
ID_57	1264559	0.9847	888.1	0.9764
ID_58	796964	0.9844	562.3	0.9765
ID_59	488049	0.9859	345.1	0.9747
ID_60	489352	0.9854	346.5	0.9775
ID_61	422127	0.9862	299.2	0.9778
ID_62	755480	0.9869	533.1	0.9759
ID_63	549603	0.9858	388.6	0.975
ID_15	961609	0.9881	680.8	0.9735
ID_34	485749	0.9877	343.2	0.9725
ID_67	774851	0.985	544.3	0.9767
CO_75	718118	0.9852	505.9	0.9745
CO_77	774150	0.988	546.9	0.9729
CO_23	681457	0.9853	481.8	0.9735
NPMA13	496231	0.7951	280.3	0.9796
NPMA16	579949	0.9077	374.2	0.9791
NPMA19	1393045	0.8711	863.3	0.9779
NPMA20	1272943	0.8803	795.9	0.9789
NPMA21	1108681	0.8284	652.5	0.9789
NPMA24	1023612	0.9077	661.2	0.9787
NPMA27	978349	0.8581	598	0.9798
N42	838642	0.986	591	0.977
CO_84	955377	0.9877	674.1	0.9786
CO_92	1067644	0.9861	752.9	0.9758
N36	733189	0.9869	517.2	0.9764
NPMA28	636550	0.9852	449.4	0.973
NPMA31	715296	0.9864	505.5	0.9763
NPMA33	728103	0.9875	514.2	0.9682
CO_78	657839	0.9873	465	0.963
N46	1115947	0.9854	783.8	0.9774
N48	1109666	0.9859	779.7	0.9784
N76	900411	0.9857	633.9	0.9772
NPMA45	1031959	0.9866	729.7	0.9767
NPMA47	1042927	0.9851	734.3	0.975
NPMA43	825252	0.9861	581.7	0.9748
CO_16	1248890	0.9867	877.1	0.9707
N3	1100419	0.984	775.7	0.9764
ID_8	1325893	0.9856	936.1	0.9767
CO_2	827895	0.8531	497.7	0.9733
CO_29	928867	0.8583	565.5	0.9777
CO_46	981027	0.8618	600.2	0.9764
CO_69	1018744	0.9106	658.2	0.9749
N33	1031599	0.8883	648.5	0.978
N37	1070203	0.8327	629.5	0.9756
N39	824583	0.9164	536.9	0.9794
N40	844772	0.9709	586.5	0.9739
NPMA15	810435	0.9421	544.7	0.9735
NPMA32	860099	0.9283	567	0.9757
NPMA34	846515	0.8907	534.9	0.9745
CO_79	916943	0.9661	629.3	0.9746
CO_94	862755	0.9574	583.1	0.972
CO_80	797173	0.961	542.8	0.9756
CO_81	730520	0.9658	500.9	0.9732
CO_82	822319	0.9054	526.2	0.9749
CO_83	891762	0.9591	602.4	0.9728
CO_89	783343	0.978	543.7	0.9701
CO_90	715574	0.9476	483.9	0.9722
CO_91	843822	0.9802	588.3	0.9694
N45	473041	0.8882	297.8	0.9724

## Sheet: cases
Sample Name	Mapped Reads	On Target	Mean Depth	Uniformity
case_N_30	595798	0.9851	414.7	0.9779
case_N_31	568054	0.9864	395.1	0.976
case_N_20	644140	0.9868	446.6	0.9802
case_N_13	947083	0.985	659.7	0.9701
case_N12_011222	522338	0.8695	322	0.9776
case_N14_011222	341713	0.9683	234.9	0.9768
case_N8	609453	0.987	428.6	0.9652
case_N15	563041	0.9853	395.8	0.971
case_N2	772430	0.9836	542	0.9785
case_N94	335476	0.8832	208.4	0.9783
case_N95	325442	0.9155	209.3	0.9783
case_N96	356324	0.8783	219.7	0.9801
case_N99	393555	0.8542	235.4	0.9773
case_N53	426611	0.8388	250.5	0.9796
case_N43	457256	0.8526	273.8	0.9803
case_N57	484111	0.8495	287.9	0.9759
case_N58	453009	0.8841	281.6	0.9793
case_N60	469987	0.8533	281.1	0.9789
case_N62	678630	0.7674	371.7	0.9799
case_N63	790916	0.9085	513.7	0.9803
case_N64	802693	0.8745	502.4	0.9817
case_N65	789273	0.8656	488.1	0.9776
case_N66	771283	0.9139	504.9	0.9806
case_N67	707901	0.9341	472.2	0.9812
case_N68	857708	0.8901	545.6	0.9808
case_N69	673155	0.89	424.3	0.9801
case_N70	715482	0.9452	478.8	0.9786
case_N71	761643	0.9254	499.4	0.9808
case_N72	577191	0.8373	343.3	0.9783
case_N73	658402	0.8953	418.8	0.9794
case_N74	805964	0.9378	536.6	0.9784
case_N75	777230	0.8928	493	0.9796
case_N77	486584	0.7868	271.2	0.978
case_N78	686631	0.8461	411.7	0.9788
case_N79	706939	0.8175	408.7	0.9785
case_N81	582060	0.7968	326.4	0.9789
case_N82	692724	0.8365	410.9	0.9763
case_N85	769522	0.8867	485.3	0.9795
case_N86	877799	0.8724	542.3	0.9777
case_N87	506254	0.8532	308.1	0.9763
case_N88	658517	0.9136	426.3	0.9801
case_N89	727981	0.9237	477	0.9779
case_N101	584955	0.8164	338.7	0.9786
case_NPMA1	767553	0.8282	450.6	0.9806
case_NPMA2	817580	0.9219	535.4	0.9782
case_NPMA3	853843	0.8569	519.4	0.9791
case_NPMA4	533192	0.7306	275.3	0.9789
case_NPMA5	505452	0.8734	312.7	0.9782
case_NPMA6	564116	0.8344	333.5	0.9775
case_NPMA7	562808	0.8408	335.4	0.9789
case_NPMA8	571059	0.9051	366.5	0.9762
case_NPMA10	614060	0.9545	415.1	0.9781
case_NPMA11	619069	0.8781	385	0.9784
case_NPMA12	605082	0.7106	303.8	0.9785
case_N90	1285429	0.9824	901.6	0.9789
case_NPMA14	1043480	0.9825	733.9	0.9781
case_NPMA29	1365876	0.9845	961.5	0.9784
case_NPMA30	1160012	0.9847	818.4	0.978
case_N114	1038155	0.9854	734.1	0.978
case_N118	763718	0.9863	540.9	0.9773
case_NPMA37	678712	0.9873	479.6	0.978
case_NPMA41	754635	0.9871	532.7	0.9778
case_NPMA42	1089952	0.9835	763.4	0.9773
case_N54	723501	0.9825	508.5	0.9768
case_N115	720872	0.9838	506.7	0.9774
case_NPMA25	862098	0.9844	606.9	0.977
case_N47	702927	0.9837	496.5	0.9771
case_N119	760255	0.9854	535.1	0.9768
case_N120	328442	0.9868	231.5	0.975
case_N52	330161	0.9867	232.8	0.9754
case_N102	822952	0.9831	579.4	0.9775
case_N106	901207	0.9837	633.7	0.9748
case_N108	719648	0.9853	508	0.9765
case_N109	818152	0.9849	579.1	0.976
case_N116	712330	0.9871	504.7	0.9768
case_N117	703394	0.9873	498.7	0.9764
case_N51	559252	0.9866	395.7	0.9756
case_NPMA49	381859	0.9909	266.1	0.9026
case_NPMA26	732212	0.9888	518	0.9731
case_NPMA9	792254	0.7778	442.2	0.9805
case_N56	837848	0.8973	539.7	0.9809
case_N59	830196	0.8546	508.4	0.9783
case_N100	864527	0.8278	512.1	0.9795
case_N103	869663	0.868	539.6	0.9777
case_N104	893600	0.9146	584.5	0.9793
case_N107	860636	0.8863	543.9	0.9791
case_N111	853364	0.7737	469.3	0.9808
case_N113	951575	0.9157	621.2	0.98
case_NPMA17	935726	0.85	564.9	0.9794
case_NPMA18	991855	0.7656	539.1	0.9776
case_NPMA22	993015	0.8481	600.4	0.9795
case_NPMA40	1143209	0.9261	752.5	0.9789
case_N105	999363	0.8576	609.6	0.9774
case_N93	794071	0.987	561.7	0.9739
case_N38	915499	0.9828	643.6	0.9767
case_N91	1600949	0.9821	1122	0.9786
case_N92	852794	0.9837	599.6	0.977
case_N97	1439908	0.9842	1010	0.9782
case_N98	1039034	0.9846	728.8	0.9766
case_N61	403451	0.6444	181.7	0.9775
