# Supplementary material for: Identification of novel variants underlying non-syndromic primary ovarian insufficiency using a targeted NGS gene panel
Source: Front Endocrinol (Lausanne). 2025 Dec 11;16:1659701. doi: 10.3389/fendo.2025.1659701 (PMC12738175; doi:10.3389/fendo.2025.1659701)
Supplement: Supplementary file 5 [file Table3.xlsx]

## Sheet: sheet1
ACMG GUIDELINES
Impact - Category	Criteria
Very Strong - PVS1	LoF variants (nonsense, frameshift, start-loss, canonical ±1 or 2 splice-site) except that located in the last 5% amino acids of the full-length protein
Strong - PS1	Same amino acid change as a variant that had been reported to be P/LP in ClinVar or published studies.
Strong - PS2	De novo in a patient with the disease and no family history.
Moderate - PM1	Located in a mutational hot spot and/or critical and well-established functional domain without benign variations.
Moderate - PM2	Absence or low frequency (minor allele frequency < 0.01) in public control databases (Non_Finnish European population from the GnomAD and European population from the 1000 Genomes).
Moderate - PM4	Protein lenght changes as a result of in-frame deletions/insertions or stop-loss variants in a nonrepeat region.
Moderate - PM5	Novel missense change at an amino acid residue where a different missense change has been seen reported to be P/LP or verified to impair gene function or predicted as damaging/deleterious by all of the algorithms used for in silico prediction analysis (SIFT, PolyPhen2, MutationTaster, CADD, Grantham).
Supporting - PP2	Missense variant in a gene that has a low rate of benign missense variation and in a gene that has a missense Z score from gnomAD > 1.96 .
Supporting - PP3	Predicted as damaging/deleterious by at least 60% of the algorithms used for in silico prediction analysis (SIFT, PolyPhen2, MutationTaster, CADD, Grantham).
Supporting - BP4	Multiple lines of computational evidence suggest no impact on gene or gene product.
Supporting - BP6	Reputable source recently reports variant as benign, but the evidence is not available to the laboratory to perform an independent evaluation.
CLASSIFICATION
Pathogenic	1 very strong PVS1
	and
	>= 2 (PM1 - PM6)
Likely Pathogenic	1 strong (PS1-PS4) AND 1-2 Moderate (PM1 - PM6)
	or
	>= 3 Moderate (PM1 - PM6)
	or
	2 Moderate (PM1 - PM6) and >= 2 Supporting (PP1 - PP5)
Likely benign	>= 2 Supporting (BP1–BP7)
Adapted from ACMG Standards and Guidelines ( Richards et al., 2015)
