# Supplementary material for: Identification of novel variants underlying non-syndromic primary ovarian insufficiency using a targeted NGS gene panel
Source: Front Endocrinol (Lausanne). 2025 Dec 11;16:1659701. doi: 10.3389/fendo.2025.1659701 (PMC12738175; doi:10.3389/fendo.2025.1659701)
Supplement: Supplementary file 8 [file Table6.xlsx]

## Sheet: Sheet 1
ONTOLOGY	ID	Description	GeneRatio	BgRatio	RichFactor	FoldEnrichment	zScore	pvalue	p.adjust	qvalue	geneID	Count
BP	GO:0048608	reproductive structure development	15/41	307/18888	0.0488599	22.5089	17.7217	4.49897e-17	3.6796e-14	2.61762e-14	DMC1/FANCG/MSH4/AMHR2/AR/CDKN1B/GDF9/FOXL2/FOXO3/NUPR1/SF1/TP63/WT1/ADAMTS1/HSD17B4	15
BP	GO:0061458	reproductive system development	15/41	311/18888	0.0482315	22.2194	17.5986	5.45935e-17	3.6796e-14	2.61762e-14	DMC1/FANCG/MSH4/AMHR2/AR/CDKN1B/GDF9/FOXL2/FOXO3/NUPR1/SF1/TP63/WT1/ADAMTS1/HSD17B4	15
BP	GO:0007548	sex differentiation	14/41	288/18888	0.0486111	22.3943	17.0644	6.5262e-16	2.93244e-13	2.08609e-13	DMC1/FANCG/MSH4/AMHR2/AR/GDF9/FOXL2/FOXO3/NUPR1/SF1/TP63/WT1/ADAMTS1/HSD17B4	14
BP	GO:0046660	female sex differentiation	11/41	121/18888	0.0909091	41.8803	21.0408	1.2598e-15	3.8314e-13	2.7256e-13	DMC1/FANCG/MSH4/AMHR2/GDF9/FOXL2/FOXO3/NUPR1/TP63/WT1/ADAMTS1	11
BP	GO:0008406	gonad development	13/41	233/18888	0.055794	25.7033	17.6965	1.42114e-15	3.8314e-13	2.7256e-13	DMC1/FANCG/MSH4/AMHR2/AR/GDF9/FOXL2/FOXO3/NUPR1/SF1/WT1/ADAMTS1/HSD17B4	13
BP	GO:0045137	development of primary sexual characteristics	13/41	238/18888	0.0546218	25.1634	17.4968	1.87351e-15	4.20916e-13	2.99433e-13	DMC1/FANCG/MSH4/AMHR2/AR/GDF9/FOXL2/FOXO3/NUPR1/SF1/WT1/ADAMTS1/HSD17B4	13
BP	GO:0008585	female gonad development	10/41	102/18888	0.0980392	45.165	20.86	1.30976e-14	2.52222e-12	1.79427e-12	DMC1/FANCG/MSH4/AMHR2/GDF9/FOXL2/FOXO3/NUPR1/WT1/ADAMTS1	10
BP	GO:0046545	development of primary female sexual characteristics	10/41	106/18888	0.0943396	43.4607	20.4466	1.94691e-14	3.28055e-12	2.33373e-12	DMC1/FANCG/MSH4/AMHR2/GDF9/FOXL2/FOXO3/NUPR1/WT1/ADAMTS1	10
BP	GO:0007292	female gamete generation	10/41	163/18888	0.0613497	28.2628	16.3044	1.54475e-12	2.31369e-10	1.64592e-10	DMC1/MSH4/GDF9/BNC1/FOXL2/FOXO3/NANOS3/SOHLH1/SOHLH2/ADAMTS1	10
BP	GO:0048477	oogenesis	8/41	110/18888	0.0727273	33.5042	15.9464	8.32522e-11	1.02973e-08	7.32538e-09	DMC1/GDF9/BNC1/FOXL2/FOXO3/NANOS3/SOHLH1/SOHLH2	8
BP	GO:0009994	oocyte differentiation	7/41	65/18888	0.107692	49.612	18.3108	8.40288e-11	1.02973e-08	7.32538e-09	DMC1/GDF9/BNC1/FOXL2/FOXO3/SOHLH1/SOHLH2	7
BP	GO:0007281	germ cell development	11/41	371/18888	0.0296496	13.6591	11.4856	2.70042e-10	3.03347e-08	2.15797e-08	DMC1/FANCC/FANCG/GDF9/BNC1/FOXL2/FOXO3/NANOS3/SOHLH1/SOHLH2/WT1	11
BP	GO:0022412	cellular process involved in reproduction in multicellular organism	11/41	482/18888	0.0228216	10.5135	9.86818	4.22189e-09	4.37778e-07	3.11429e-07	DMC1/FANCC/FANCG/GDF9/BNC1/FOXL2/FOXO3/NANOS3/SOHLH1/SOHLH2/WT1	11
BP	GO:0007530	sex determination	4/41	22/18888	0.181818	83.7605	18.1154	1.35844e-07	1.29658e-05	9.22368e-06	AR/FOXL2/SF1/WT1	4
BP	GO:0001541	ovarian follicle development	5/41	57/18888	0.0877193	40.4108	13.8985	1.44278e-07	1.29658e-05	9.22368e-06	DMC1/FANCG/MSH4/FOXL2/FOXO3	5
BP	GO:0048599	oocyte development	5/41	61/18888	0.0819672	37.7609	13.4126	2.03695e-07	1.71613e-05	1.22083e-05	DMC1/GDF9/BNC1/FOXL2/FOXO3	5
BP	GO:1902893	regulation of miRNA transcription	5/41	75/18888	0.0666667	30.7122	12.0251	5.77941e-07	4.58273e-05	3.26009e-05	AR/NOTCH2/FOXO3/POU5F1/WT1	5
BP	GO:0061614	miRNA transcription	5/41	76/18888	0.0657895	30.3081	11.9407	6.17658e-07	4.62557e-05	3.29057e-05	AR/NOTCH2/FOXO3/POU5F1/WT1	5
BP	GO:0008584	male gonad development	6/41	149/18888	0.0402685	18.551	10.0317	7.80016e-07	5.46764e-05	3.8896e-05	AMHR2/AR/NUPR1/SF1/WT1/HSD17B4	6
BP	GO:0046546	development of primary male sexual characteristics	6/41	150/18888	0.04	18.4273	9.99463	8.11223e-07	5.46764e-05	3.8896e-05	AMHR2/AR/NUPR1/SF1/WT1/HSD17B4	6
BP	GO:2000628	regulation of miRNA metabolic process	5/41	90/18888	0.0555556	25.5935	10.9078	1.43699e-06	9.22408e-05	6.56188e-05	AR/NOTCH2/FOXO3/POU5F1/WT1	5
BP	GO:0046661	male sex differentiation	6/41	173/18888	0.0346821	15.9774	9.23035	1.8658e-06	0.000114323	8.13276e-05	AMHR2/AR/NUPR1/SF1/WT1/HSD17B4	6
BP	GO:0140747	regulation of ncRNA transcription	5/41	97/18888	0.0515464	23.7465	10.4756	2.08384e-06	0.000122131	8.68822e-05	AR/NOTCH2/FOXO3/POU5F1/WT1	5
BP	GO:0019827	stem cell population maintenance	6/41	182/18888	0.032967	15.1873	8.97013	2.50433e-06	0.00014066	0.000100063	FANCC/FOXO1/FOXO3/POU5F1/SALL4/TP63	6
BP	GO:1905939	regulation of gonad development	3/41	13/18888	0.230769	106.311	17.7156	2.67441e-06	0.000144204	0.000102585	GDF9/NUPR1/WT1	3
BP	GO:0098727	maintenance of cell number	6/41	186/18888	0.0322581	14.8607	8.86036	2.84026e-06	0.000147256	0.000104756	FANCC/FOXO1/FOXO3/POU5F1/SALL4/TP63	6
BP	GO:0010586	miRNA metabolic process	5/41	108/18888	0.0462963	21.3279	9.88119	3.54183e-06	0.000176829	0.000125794	AR/NOTCH2/FOXO3/POU5F1/WT1	5
BP	GO:2000241	regulation of reproductive process	6/41	214/18888	0.0280374	12.9163	8.1768	6.36871e-06	0.000300594	0.000213838	AR/CDKN1B/GDF9/BNC1/NUPR1/WT1	6
BP	GO:1902895	positive regulation of miRNA transcription	4/41	56/18888	0.0714286	32.9059	11.1524	6.46679e-06	0.000300594	0.000213838	AR/NOTCH2/FOXO3/WT1	4
BP	GO:2000630	positive regulation of miRNA metabolic process	4/41	67/18888	0.0597015	27.5035	10.1361	1.32647e-05	0.000596025	0.000424003	AR/NOTCH2/FOXO3/WT1	4
BP	GO:0098781	ncRNA transcription	5/41	146/18888	0.0342466	15.7768	8.35991	1.54299e-05	0.000670953	0.000477306	AR/NOTCH2/FOXO3/POU5F1/WT1	5
BP	GO:0097150	neuronal stem cell population maintenance	3/41	24/18888	0.125	57.5854	12.9373	1.8615e-05	0.000784159	0.000557839	FANCC/FOXO1/FOXO3	3
BP	GO:0001556	oocyte maturation	3/41	33/18888	0.0909091	41.8803	10.9625	4.95032e-05	0.00202213	0.00143852	DMC1/BNC1/FOXO3	3
BP	GO:0036297	interstrand cross-link repair	3/41	41/18888	0.0731707	33.7085	9.77876	9.55608e-05	0.0037887	0.00269523	FANCC/FANCG/FANCM	3
BP	GO:0002064	epithelial cell development	5/41	216/18888	0.0231481	10.664	6.66252	0.000100082	0.0038546	0.00274211	POF1B/AR/NOTCH2/TP63/HSD17B4	5
BP	GO:0048806	genitalia development	3/41	47/18888	0.0638298	29.4053	9.09387	0.00014405	0.00539387	0.00383712	AR/TP63/WT1	3
BP	GO:0030850	prostate gland development	3/41	49/18888	0.0612245	28.2051	8.89347	0.000163182	0.00594511	0.00422927	AR/CDKN1B/TP63	3
BP	GO:0022602	ovulation cycle process	3/41	50/18888	0.06	27.641	8.79772	0.000173337	0.00614889	0.00437423	GDF9/FOXO3/ADAMTS1	3
BP	GO:0007127	meiosis I	4/41	131/18888	0.0305344	14.0667	6.99956	0.000183439	0.00634039	0.00451046	DMC1/FANCM/MSH4/SYCE1	4
BP	GO:0060768	regulation of epithelial cell proliferation involved in prostate gland development	2/41	10/18888	0.2	92.1366	13.4452	0.000204608	0.00661928	0.00470886	AR/CDKN1B	2
BP	GO:2000271	positive regulation of fibroblast apoptotic process	2/41	10/18888	0.2	92.1366	13.4452	0.000204608	0.00661928	0.00470886	NUPR1/TP63	2
BP	GO:0007129	homologous chromosome pairing at meiosis	3/41	53/18888	0.0566038	26.0764	8.52653	0.000206239	0.00661928	0.00470886	DMC1/MSH4/SYCE1	3
BP	GO:0050678	regulation of epithelial cell proliferation	6/41	407/18888	0.014742	6.79139	5.50896	0.000229109	0.00701333	0.00498918	AR/CDKN1B/LAMC1/NOTCH2/NUPR1/TP63	6
BP	GO:0061982	meiosis I cell cycle process	4/41	139/18888	0.028777	13.2571	6.76483	0.000230248	0.00701333	0.00498918	DMC1/FANCM/MSH4/SYCE1	4
BP	GO:0033327	Leydig cell differentiation	2/41	11/18888	0.181818	83.7605	12.8058	0.000249733	0.00701333	0.00498918	AR/SF1	2
BP	GO:0060601	lateral sprouting from an epithelium	2/41	11/18888	0.181818	83.7605	12.8058	0.000249733	0.00701333	0.00498918	AR/TP63	2
BP	GO:0060742	epithelial cell differentiation involved in prostate gland development	2/41	11/18888	0.181818	83.7605	12.8058	0.000249733	0.00701333	0.00498918	AR/TP63	2
BP	GO:0060767	epithelial cell proliferation involved in prostate gland development	2/41	11/18888	0.181818	83.7605	12.8058	0.000249733	0.00701333	0.00498918	AR/CDKN1B	2
BP	GO:0007131	reciprocal meiotic recombination	3/41	60/18888	0.05	23.0341	7.97301	0.000298109	0.00791005	0.00562709	DMC1/FANCM/MSH4	3
BP	GO:0140527	reciprocal homologous recombination	3/41	60/18888	0.05	23.0341	7.97301	0.000298109	0.00791005	0.00562709	DMC1/FANCM/MSH4	3
BP	GO:0035112	genitalia morphogenesis	2/41	12/18888	0.166667	76.7805	12.2474	0.000299267	0.00791005	0.00562709	AR/TP63	2
BP	GO:0070192	chromosome organization involved in meiotic cell cycle	3/41	65/18888	0.0461538	21.2623	7.63226	0.000377668	0.00979031	0.00696468	DMC1/MSH4/SYCE1	3
BP	GO:0001655	urogenital system development	3/41	66/18888	0.0454545	20.9401	7.56867	0.000395057	0.0100479	0.0071479	AR/CDKN1B/TP63	3
BP	GO:0030238	male sex determination	2/41	14/18888	0.142857	65.8118	11.3146	0.000411493	0.0101211	0.00720001	AR/SF1	2
BP	GO:0045143	homologous chromosome segregation	3/41	67/18888	0.0447761	20.6276	7.50646	0.000412954	0.0101211	0.00720001	DMC1/MSH4/SYCE1	3
BP	GO:0035019	somatic stem cell population maintenance	3/41	68/18888	0.0441176	20.3242	7.4456	0.000431364	0.0102014	0.0072571	POU5F1/SALL4/TP63	3
BP	GO:0035825	homologous recombination	3/41	68/18888	0.0441176	20.3242	7.4456	0.000431364	0.0102014	0.0072571	DMC1/FANCM/MSH4	3
BP	GO:0048645	animal organ formation	3/41	69/18888	0.0434783	20.0297	7.38602	0.000450293	0.0104654	0.00744495	AR/TP63/WT1	3
BP	GO:0010838	positive regulation of keratinocyte proliferation	2/41	15/18888	0.133333	61.4244	10.9192	0.000474146	0.0106525	0.00757803	NOTCH2/TP63	2
BP	GO:0060572	morphogenesis of an epithelial bud	2/41	15/18888	0.133333	61.4244	10.9192	0.000474146	0.0106525	0.00757803	AR/TP63	2
BP	GO:0032835	glomerulus development	3/41	71/18888	0.0422535	19.4655	7.27054	0.000489735	0.0108223	0.00769886	AGTR2/NOTCH2/WT1	3
BP	GO:0042698	ovulation cycle	3/41	72/18888	0.0416667	19.1951	7.21456	0.00051026	0.011094	0.00789214	GDF9/FOXO3/ADAMTS1	3
BP	GO:0030728	ovulation	2/41	16/18888	0.125	57.5854	10.5611	0.000541137	0.0115786	0.00823686	FOXO3/ADAMTS1	2
BP	GO:0050673	epithelial cell proliferation	6/41	482/18888	0.0124481	5.73464	4.91115	0.000563965	0.0118785	0.00845019	AR/CDKN1B/LAMC1/NOTCH2/NUPR1/TP63	6
BP	GO:0072331	signal transduction by p53 class mediator	4/41	177/18888	0.0225989	10.4109	5.86708	0.000575868	0.0119426	0.0084958	CDKN1B/FOXO3/NUPR1/TP63	4
BP	GO:0072224	metanephric glomerulus development	2/41	17/18888	0.117647	54.198	10.2347	0.000612446	0.0125087	0.00889854	AGTR2/WT1	2
BP	GO:0061138	morphogenesis of a branching epithelium	4/41	189/18888	0.021164	9.7499	5.63868	0.00073635	0.0147664	0.0105046	AGTR2/AR/TP63/WT1	4
BP	GO:0030308	negative regulation of cell growth	4/41	190/18888	0.0210526	9.69859	5.62057	0.000751011	0.0147664	0.0105046	AGTR2/CDKN1B/GDF9/WT1	4
BP	GO:0060562	epithelial tube morphogenesis	5/41	335/18888	0.0149254	6.87586	5.06104	0.000755848	0.0147664	0.0105046	AGTR2/AR/NOTCH2/SALL4/WT1	5
BP	GO:2000269	regulation of fibroblast apoptotic process	2/41	20/18888	0.1	46.0683	9.40536	0.000852102	0.0163183	0.0116086	NUPR1/TP63	2
BP	GO:0140013	meiotic nuclear division	4/41	197/18888	0.0203046	9.35397	5.49746	0.000859495	0.0163183	0.0116086	DMC1/FANCM/MSH4/SYCE1	4
BP	GO:2000027	regulation of animal organ morphogenesis	3/41	89/18888	0.0337079	15.5286	6.40774	0.000947101	0.0174889	0.0124414	AGTR2/AR/WT1	3
BP	GO:2000243	positive regulation of reproductive process	3/41	89/18888	0.0337079	15.5286	6.40774	0.000947101	0.0174889	0.0124414	AR/BNC1/WT1	3
BP	GO:0001763	morphogenesis of a branching structure	4/41	206/18888	0.0194175	8.9453	5.34792	0.00101468	0.0183245	0.0130358	AGTR2/AR/TP63/WT1	4
BP	GO:0061318	renal filtration cell differentiation	2/41	22/18888	0.0909091	41.8803	8.94824	0.00103313	0.0183245	0.0130358	NOTCH2/WT1	2
BP	GO:0072112	podocyte differentiation	2/41	22/18888	0.0909091	41.8803	8.94824	0.00103313	0.0183245	0.0130358	NOTCH2/WT1	2
BP	GO:0045132	meiotic chromosome segregation	3/41	93/18888	0.0322581	14.8607	6.2497	0.00107574	0.018591	0.0132253	DMC1/MSH4/SYCE1	3
BP	GO:0050886	endocrine process	3/41	93/18888	0.0322581	14.8607	6.2497	0.00107574	0.018591	0.0132253	AGTR2/GDF9/FOXL2	3
BP	GO:0072311	glomerular epithelial cell differentiation	2/41	23/18888	0.0869565	40.0594	8.74205	0.00112997	0.0192811	0.0137163	NOTCH2/WT1	2
BP	GO:0030539	male genitalia development	2/41	24/18888	0.0833333	38.3902	8.54869	0.00123101	0.0204864	0.0145737	AR/WT1	2
BP	GO:0060571	morphogenesis of an epithelial fold	2/41	24/18888	0.0833333	38.3902	8.54869	0.00123101	0.0204864	0.0145737	AR/TP63	2
BP	GO:1903046	meiotic cell cycle process	4/41	218/18888	0.0183486	8.4529	5.16218	0.001251	0.0205653	0.0146298	DMC1/FANCM/MSH4/SYCE1	4
BP	GO:0050679	positive regulation of epithelial cell proliferation	4/41	219/18888	0.0182648	8.4143	5.14735	0.00127229	0.0206632	0.0146995	AR/LAMC1/NOTCH2/TP63	4
BP	GO:0072080	nephron tubule development	3/41	100/18888	0.03	13.8205	5.99538	0.00132645	0.0212863	0.0151428	AGTR2/NOTCH2/WT1	3
BP	GO:2000177	regulation of neural precursor cell proliferation	3/41	102/18888	0.0294118	13.5495	5.92736	0.00140426	0.0221436	0.0157526	WDR62/FOXO1/FOXO3	3
BP	GO:0044346	fibroblast apoptotic process	2/41	26/18888	0.0769231	35.4371	8.19544	0.00144558	0.0221436	0.0157526	NUPR1/TP63	2
BP	GO:0060740	prostate gland epithelium morphogenesis	2/41	26/18888	0.0769231	35.4371	8.19544	0.00144558	0.0221436	0.0157526	AR/TP63	2
BP	GO:0072010	glomerular epithelium development	2/41	26/18888	0.0769231	35.4371	8.19544	0.00144558	0.0221436	0.0157526	NOTCH2/WT1	2
BP	GO:0061326	renal tubule development	3/41	104/18888	0.0288462	13.2889	5.86123	0.00148488	0.0224901	0.0159991	AGTR2/NOTCH2/WT1	3
BP	GO:2001233	regulation of apoptotic signaling pathway	5/41	396/18888	0.0126263	5.8167	4.51812	0.00159089	0.023828	0.0169509	AGTR2/AR/NANOS3/NUPR1/TP63	5
BP	GO:0003156	regulation of animal organ formation	2/41	28/18888	0.0714286	32.9059	7.8801	0.00167671	0.0245674	0.0174769	AR/WT1	2
BP	GO:0060512	prostate gland morphogenesis	2/41	28/18888	0.0714286	32.9059	7.8801	0.00167671	0.0245674	0.0174769	AR/TP63	2
BP	GO:0072012	glomerulus vasculature development	2/41	30/18888	0.0666667	30.7122	7.59626	0.00192425	0.0278913	0.0198415	NOTCH2/WT1	2
BP	GO:0045926	negative regulation of growth	4/41	247/18888	0.0161943	7.46045	4.76682	0.00197694	0.0280996	0.0199897	AGTR2/CDKN1B/GDF9/WT1	4
BP	GO:1904035	regulation of epithelial cell apoptotic process	3/41	115/18888	0.026087	12.0178	5.52751	0.00198032	0.0280996	0.0199897	CDKN1B/FOXO3/NUPR1	3
BP	GO:0003338	metanephros morphogenesis	2/41	31/18888	0.0645161	29.7215	7.46455	0.00205414	0.0288435	0.0205189	AGTR2/WT1	2
BP	GO:0061437	renal system vasculature development	2/41	32/18888	0.0625	28.7927	7.33893	0.00218808	0.0300972	0.0214107	NOTCH2/WT1	2
BP	GO:0061440	kidney vasculature development	2/41	32/18888	0.0625	28.7927	7.33893	0.00218808	0.0300972	0.0214107	NOTCH2/WT1	2
BP	GO:0003002	regionalization	5/41	429/18888	0.011655	5.36926	4.26958	0.00225714	0.0307335	0.0218634	DNAH5/AR/NOTCH2/TP63/WT1	5
BP	GO:0072009	nephron epithelium development	3/41	121/18888	0.0247934	11.4219	5.36407	0.00228907	0.0308567	0.021951	AGTR2/NOTCH2/WT1	3
BP	GO:0030326	embryonic limb morphogenesis	3/41	122/18888	0.0245902	11.3283	5.33794	0.00234326	0.0309678	0.02203	NOTCH2/SALL4/TP63	3
BP	GO:0035113	embryonic appendage morphogenesis	3/41	122/18888	0.0245902	11.3283	5.33794	0.00234326	0.0309678	0.02203	NOTCH2/SALL4/TP63	3
BP	GO:0003382	epithelial cell morphogenesis	2/41	34/18888	0.0588235	27.099	7.10418	0.00246804	0.0319896	0.0227569	POF1B/AR	2
BP	GO:0090183	regulation of kidney development	2/41	34/18888	0.0588235	27.099	7.10418	0.00246804	0.0319896	0.0227569	AGTR2/WT1	2
BP	GO:0022612	gland morphogenesis	3/41	125/18888	0.024	11.0564	5.26136	0.0025106	0.0322314	0.0229289	AR/NOTCH2/TP63	3
BP	GO:0033146	regulation of intracellular estrogen receptor signaling pathway	2/41	35/18888	0.0571429	26.3247	6.99425	0.00261403	0.0332425	0.0236483	AR/TP63	2
BP	GO:0000280	nuclear division	5/41	446/18888	0.0112108	5.16461	4.15135	0.00267067	0.0336455	0.0239349	DMC1/FANCM/MSH4/SYCE1/CDKN1B	5
BP	GO:0048732	gland development	5/41	449/18888	0.0111359	5.1301	4.13112	0.00274901	0.0341823	0.0243168	AR/CDKN1B/NOTCH2/TP63/WT1	5
BP	GO:1905332	positive regulation of morphogenesis of an epithelium	2/41	36/18888	0.0555556	25.5935	6.88882	0.002764	0.0341823	0.0243168	AGTR2/AR	2
BP	GO:0001736	establishment of planar polarity	2/41	37/18888	0.0540541	24.9018	6.7876	0.00291794	0.0354359	0.0252086	BRSK1/TP63	2
BP	GO:0007164	establishment of tissue polarity	2/41	37/18888	0.0540541	24.9018	6.7876	0.00291794	0.0354359	0.0252086	BRSK1/TP63	2
BP	GO:0048854	brain morphogenesis	2/41	38/18888	0.0526316	24.2465	6.6903	0.00307583	0.0370198	0.0263353	FANCC/FOXO3	2
BP	GO:0044060	regulation of endocrine process	2/41	40/18888	0.05	23.0341	6.50648	0.00340338	0.0405996	0.028882	GDF9/FOXL2	2
BP	GO:0007389	pattern specification process	5/41	474/18888	0.0105485	4.85952	3.96918	0.0034684	0.0408242	0.0290417	DNAH5/AR/NOTCH2/TP63/WT1	5
BP	GO:0045165	cell fate commitment	4/41	289/18888	0.0138408	6.37623	4.29571	0.00348278	0.0408242	0.0290417	AR/NOTCH2/POU5F1/WT1	4
BP	GO:0051321	meiotic cell cycle	4/41	291/18888	0.0137457	6.33241	4.27564	0.00356958	0.041166	0.0292849	DMC1/FANCM/MSH4/SYCE1	4
BP	GO:0072210	metanephric nephron development	2/41	41/18888	0.0487805	22.4723	6.41952	0.00357301	0.041166	0.0292849	AGTR2/WT1	2
BP	GO:0051402	neuron apoptotic process	4/41	292/18888	0.0136986	6.31073	4.26568	0.00361352	0.0412799	0.0293659	AGTR2/FOXO3/NUPR1/TP63	4
BP	GO:2001235	positive regulation of apoptotic signaling pathway	3/41	143/18888	0.020979	9.66468	4.85099	0.00367006	0.0415735	0.0295748	AGTR2/NUPR1/TP63	3
BP	GO:1904019	epithelial cell apoptotic process	3/41	147/18888	0.0204082	9.40169	4.76959	0.00396522	0.0445427	0.031687	CDKN1B/FOXO3/NUPR1	3
BP	GO:0048285	organelle fission	5/41	493/18888	0.010142	4.67224	3.85351	0.00409961	0.0450011	0.0320131	DMC1/FANCM/MSH4/SYCE1/CDKN1B	5
BP	GO:0042771	intrinsic apoptotic signaling pathway in response to DNA damage by p53 class mediator	2/41	44/18888	0.0454545	20.9401	6.17618	0.00410513	0.0450011	0.0320131	NUPR1/TP63	2
BP	GO:0016331	morphogenesis of embryonic epithelium	3/41	150/18888	0.02	9.21366	4.71056	0.00419584	0.0450011	0.0320131	AR/SALL4/TP63	3
BP	GO:0035107	appendage morphogenesis	3/41	150/18888	0.02	9.21366	4.71056	0.00419584	0.0450011	0.0320131	NOTCH2/SALL4/TP63	3
BP	GO:0035108	limb morphogenesis	3/41	150/18888	0.02	9.21366	4.71056	0.00419584	0.0450011	0.0320131	NOTCH2/SALL4/TP63	3
BP	GO:0016049	cell growth	5/41	496/18888	0.0100806	4.64398	3.83579	0.00420633	0.0450011	0.0320131	AGTR2/CDKN1B/GDF9/FOXL2/WT1	5
BP	GO:0072073	kidney epithelium development	3/41	152/18888	0.0197368	9.09243	4.67212	0.00435403	0.0462145	0.0328763	AGTR2/NOTCH2/WT1	3
BP	GO:0010837	regulation of keratinocyte proliferation	2/41	47/18888	0.0425532	19.6035	5.95586	0.00467172	0.049199	0.0349995	NOTCH2/TP63	2
BP	GO:0048754	branching morphogenesis of an epithelial tube	3/41	157/18888	0.0191083	8.80286	4.57905	0.00476527	0.0497952	0.0354236	AGTR2/AR/WT1	3
CC	GO:0043240	Fanconi anaemia nuclear complex	3/41	13/19894	0.230769	111.974	18.1887	2.29059e-06	0.000217606	0.00018807	FANCC/FANCG/FANCM	3
CC	GO:0000795	synaptonemal complex	3/41	40/19894	0.075	36.3915	10.182	7.61286e-05	0.00241074	0.00208352	DMC1/MSH4/SYCE1	3
CC	GO:0099086	synaptonemal structure	3/41	40/19894	0.075	36.3915	10.182	7.61286e-05	0.00241074	0.00208352	DMC1/MSH4/SYCE1	3
CC	GO:0000794	condensed nuclear chromosome	3/41	81/19894	0.037037	17.9711	6.95515	0.000620002	0.0147251	0.0127264	DMC1/MSH4/SYCE1	3
CC	GO:0000228	nuclear chromosome	4/41	226/19894	0.0176991	8.58796	5.21348	0.00118123	0.0224434	0.0193971	DMC1/MSH4/SPIDR/SYCE1	4
MF	GO:0001216	DNA-binding transcription activator activity	8/41	482/18522	0.0165975	7.49803	6.80845	8.90901e-06	0.00124726	0.000928413	AR/NOTCH2/BNC1/FOXL2/FOXO1/FOXO3/TP63/WT1	8
MF	GO:0001228	DNA-binding transcription activator activity, RNA polymerase II-specific	7/41	476/18522	0.0147059	6.64347	5.87517	7.47072e-05	0.0052295	0.00389264	AR/NOTCH2/FOXL2/FOXO1/FOXO3/TP63/WT1	7
MF	GO:0140664	ATP-dependent DNA damage sensor activity	2/41	20/18522	0.1	45.1756	9.31	0.000885677	0.0317432	0.0236284	DMC1/MSH4	2
MF	GO:0008013	beta-catenin binding	3/41	86/18522	0.0348837	15.7589	6.46148	0.000906949	0.0317432	0.0236284	AR/FOXO1/FOXO3	3
MF	GO:0140612	DNA damage sensor activity	2/41	24/18522	0.0833333	37.6463	8.46126	0.00127937	0.0358224	0.0266648	DMC1/MSH4	2
