# Supplementary material for: Identification of novel variants underlying non-syndromic primary ovarian insufficiency using a targeted NGS gene panel
Source: Front Endocrinol (Lausanne). 2025 Dec 11;16:1659701. doi: 10.3389/fendo.2025.1659701 (PMC12738175; doi:10.3389/fendo.2025.1659701)
Supplement: Supplementary file 9 [file Table7.xlsx]

## Sheet: Monogenic_patients
Hugo_Symbol	Chromosome	Start_Position	End_Position	Strand	Variant_Classification	Variant_Type	Reference_Allele	Seq_Allele2	dbSNP_RS	Sample_Barcode	HGVSc	HGVSp	HGVSp_Short	Transcript_ID	EUR_AF	gnomAD_NFE_AF	Variant classification
DNAH5	5	13737496	13737496	+	Missense_Mutation	SNP	A	G	rs766646786	./case_N52.vcf.gz	c.11320T>C	p.Ser3774Pro	p.S3774P	ENST00000265104	NA	0.0001319	LP		Note. Case_N52 has 2 different mutations in the same gene DNAH5
DNAH5	5	13753511	13753511	+	Missense_Mutation	SNP	A	G	rs1255772979	./case_N52.vcf.gz	c.10703T>C	p.Ile3568Thr	p.I3568T	ENST00000265104	NA	0.008809	VUS
DNAH5	5	13781044	13781044	+	Missense_Mutation	SNP	G	C	rs147688221	./case_N57.vcf.gz	c.8845C>G	p.Gln2949Glu	p.Q2949E	ENST00000265104	0.002	0.003149	VUS
DNAH5	5	13865874	13865874	+	Missense_Mutation	SNP	T	C	rs201841311	./case_NPMA_4.vcf.gz	c.4258A>G	p.Asn1420Asp	p.N1420D	ENST00000265104	0.001	0.0004066	VUS
DNAH5	5	13867920	13867920	+	Missense_Mutation	SNP	A	C	rs367816483	./case_N63.vcf.gz	c.4016T>G	p.Leu1339Arg	p.L1339R	ENST00000265104	NA	0.000194	VUS
HK3	5	176310798	176310798	+	Missense_Mutation	SNP	G	A	rs199684264	./case_N13.vcf.gz	c.2026C>T	p.Pro676Ser	p.P676S	ENST00000292432	0.001	0.0002111	VUS
HK3	5	176314060	176314060	+	Missense_Mutation	SNP	C	G	rs61749650	./case_N120.vcf.gz	c.1800G>C	p.Gln600His	p.Q600H	ENST00000292432	0.008	0.01082	VUS
HK3	5	176314060	176314060	+	Missense_Mutation	SNP	C	G	rs61749650	./case_NPMA_11.vcf.gz	c.1800G>C	p.Gln600His	p.Q600H	ENST00000292432	0.008	0.01082	VUS
HK3	5	176315740	176315740	+	Missense_Mutation	SNP	A	G	rs200824570	./case_N103.vcf.gz	c.1040T>C	p.Ile347Thr	p.I347T	ENST00000292432	NA	0.0001143	LP
HK3	5	176316667	176316667	+	Missense_Mutation	SNP	A	G	rs1432661828	./case_NPMA_7.vcf.gz	c.709T>C	p.Cys237Arg	p.C237R	ENST00000292432	NA	NA	LP
NOTCH2	1	120464994	120464994	+	Missense_Mutation	SNP	A	G	novel	./case_N73.vcf.gz	c.5078T>C	p.Ile1693Thr	p.I1693T	ENST00000256646	NA	NA	VUS
NOTCH2	1	120512289	120512289	+	Missense_Mutation	SNP	C	A	rs782615247	./case_N82_v1.vcf.gz	c.953G>T	p.Arg318Leu	p.R318L	ENST00000256646	NA	0.01764	VUS
NOTCH2	1	120539932	120539932	+	Missense_Mutation	SNP	C	A	rs782085551	./case_NPMA_8.vcf.gz	c.439G>T	p.Ala147Ser	p.A147S	ENST00000256646	NA	0.008847	LP
LAMC1	1	183096448	183096448	+	Missense_Mutation	SNP	G	A	rs137973348	./case_N54.vcf.gz	c.3032G>A	p.Arg1011His	p.R1011H	ENST00000258341	0.001	0.0007824	LP
LAMC1	1	183096448	183096448	+	Missense_Mutation	SNP	G	A	rs137973348	./case_NPMA_3.vcf.gz	c.3032G>A	p.Arg1011His	p.R1011H	ENST00000258341	0.001	0.0007824	LP
MSH4	1	76262699	76262699	+	Missense_Mutation	SNP	C	T	novel	./case_N117.vcf.gz	c.29C>T	p.Ser10Leu	p.S10L	ENST00000263187	NA	NA	VUS
MSH4	1	76262773	76262773	+	Missense_Mutation	SNP	C	A	rs143196853	./case_N102.vcf.gz	c.103C>A	p.Leu35Ile	p.L35I	ENST00000263187	0.002	0.0003181	VUS
BNC1	15	83932022	83932022	+	Missense_Mutation	SNP	C	T		./case_N118.vcf.gz	c.1981G>A	p.Gly661Arg	p.G661R	ENST00000345382	NA	NA	VUS
BNC1	15	83933378	83933378	+	Missense_Mutation	SNP	C	T	rs755975424	./case_N62.vcf.gz	c.625G>A	p.Glu209Lys	p.E209K	ENST00000345382	NA	0.02638	VUS
PCDH11X	X	91133607	91133607	+	Missense_Mutation	SNP	A	T	rs762622739	./case_NPMA_12.vcf.gz	c.2368A>T	p.Thr790Ser	p.T790S	ENST00000373094	NA	0.03674	VUS
PCDH11X	X	91133607	91133607	+	Missense_Mutation	SNP	A	T	rs762622739	./case_NPMA29.vcf.gz	c.2368A>T	p.Thr790Ser	p.T790S	ENST00000373094	NA	0.03674	VUS
POU5F1	6	31138051	31138051	+	Missense_Mutation	SNP	G	C	rs1289491187	./case_N58.vcf.gz	c.347C>G	p.Thr116Ser	p.T116S	ENST00000259915	NA	NA	VUS
POU5F1	6	31138204	31138204	+	Missense_Mutation	SNP	G	C		./case_N2.vcf.gz	c.194C>G	p.Pro65Arg	p.P65R	ENST00000259915	NA	NA	VUS
ADAMTS1	21	28210767	28210767	+	Missense_Mutation	SNP	G	A	rs373231583	./case_N105.vcf.gz	c.2195C>T	p.Thr732Ile	p.T732I	ENST00000284984	NA	0.0001231	VUS
AMHR2	12	53818981	53818981	+	Missense_Mutation	SNP	G	A	novel	./case_N104.vcf.gz	c.457G>A	p.Gly153Arg	p.G153R	ENST00000257863	NA	NA	LP
AR	X	66765159	66765179	+	In_Frame_Del	DEL	GCAGCAGCAGCAGCAGCAGCA	-	rs3032358	./case_NPMA17.vcf.gz	c.219_239del	p.Gln74_Gln80del	p.Q74_Q80del	ENST00000374690	NA	NA	LP
BRSK1	19	55823389	55823389	+	Missense_Mutation	SNP	C	G	rs55796422	./case_NPMA18.vcf.gz	c.2290C>G	p.Pro764Ala	p.P764A	ENST00000309383	0.005	0.005974	VUS
CDKN1B	12	12871122	12871122	+	Missense_Mutation	SNP	C	T	rs754936421	./case_N91.vcf.gz	c.349C>T	p.Pro117Ser	p.P117S	ENST00000228872	NA	0.06262	VUS
DMC1	22	38962612	38962612	+	Missense_Mutation	SNP	C	T	rs561951150	./case_NPMA25.vcf.gz	c.226G>A	p.Ala76Thr	p.A76T	ENST00000216024	NA	NA	VUS
DUSP22	6	350824	350824	+	Missense_Mutation	SNP	G	A	rs753689902	./case_N15.vcf.gz	c.511G>A	p.Ala171Thr	p.A171T	ENST00000344450	NA	0.02637	VUS
FANCG	9	35078282	35078282	+	Missense_Mutation	SNP	C	G	rs546023787	./case_N113.vcf.gz	c.366G>C	p.Trp122Cys	p.W122C	ENST00000378643	NA	0.0001589	VUS
FANCM	14	45605405	45605405	+	Missense_Mutation	SNP	G	C	rs142007602	./case_NPMA_6.vcf.gz	c.171G>C	p.Leu57Phe	p.L57F	ENST00000267430	0.002	0.002822	VUS
HSD17B4	5	118867004	118867004	+	Missense_Mutation	SNP	G	A	rs754096002	./case_NPMA14.vcf.gz	c.1973G>A	p.Arg658His	p.R658H	ENST00000504811	NA	NA	VUS
MRPS22	3	139062935	139062935	+	Missense_Mutation	SNP	G	C	novel	./case_N70.vcf.gz	c.67G>C	p.Val23Leu	p.V23L	ENST00000495075	NA	NA	LP
SPIDR	8	48196618	48196618	+	Nonsense_Mutation	SNP	C	G	rs1213315997	./case_N78.vcf.gz	c.191C>G	p.Ser64Ter	p.S64*	ENST00000297423	NA	NA	P
SYCE1	10	135372825	135372825	+	Missense_Mutation	SNP	C	T	rs148819902	./case_N92.vcf.gz	c.176G>A	p.Arg59Gln	p.R59Q	ENST00000343131	NA	0.0002286	VUS
WDR62	19	36562582	36562582	+	Missense_Mutation	SNP	A	G	rs749070653	./case_NPMA_49.vcf.gz	c.1007A>G	p.Tyr336Cys	p.Y336C	ENST00000401500	NA	0.03519	VUS
WT1	11	32456783	32456783	+	Missense_Mutation	SNP	C	T	rs762288656	./case_N109.vcf.gz	c.109G>A	p.Gly37Ser	p.G37S	ENST00000332351	NA	3.98e-05	VUS

## Sheet: Polygenic patients
patient	mutated genes
N12	BRSK1 (p.P764A)	DNAH5 (p.S3774P)
N30	FANCC (p.I121Tfs*7)	HSD17B4 (p.A741S)
N31	ADAMTS19 (p.R64C)	DNAH5 (p.A769V)
N106	ADAMTS1 (p.T732I)	GDF9 (p.R454C)
N107	ADAMTS1 (p.T732I)	GDF9 (p.R454C)
N14	DNAH5 (p.N934S)	FANCM (p.P1255L)
N72	HSD17B4 (p.C214S)	LAMC1 (p.A1239V)
N75	PCDH11X(p.T790S)	SALL4 (p.G251R)
N85	AR(p.Q66_Q80del)	FOXL2 (p.A234del)
N89	LAMC1(p.Y1035S)	NANOS3(p.G171dup)
N96	ADAMTS1 (p.T514A)	POF1B (p.R315C)
N97	DNAH5 (p.T806I)	POF1B (p.R315C)
N99	FANCC (p.E273Q)	SF1 (p.G39_P47del)
NPMA10	BBS9 (p.T865A)	POLR3H (p.V99I)
N69	DNAH5 (p.S3774P, p.I3568T )	SPIDR (p.R294K)
N100	ADAMTS19(p.G202S)	AGTR2 (p.G21V)	WDR62 (p.S275L)
N71	DNAH5 (p.Y4308C)	NUPR1 (p.R74H)	WT1 (p.S325L)
N77	ADAMTS1 (p.A806V)	DNAH5 (p.S2605L)	FOXO1(p.V564M)
N81	ADAMTS1 (p.T514A)	DNAH5 (p.T806I)	POF1B (p.R315C)
NPMA22	CDKN1B (p.S7C)	LARS2 (p.S315L)	SOHLH2 (p.S417L)
NPMA40	AR (p.Q74_Q80del)	FOXO3 (p.A140S)	LAMC1 (p.A1335S)
NPMA30	HSD17B4 (p.I53M)	LAMC1 (p.R1011H)	PCDH11X (p.R1010I)	TP63 (p.R487C)
N74	ADAMTS19 (p.L117V)	FANCM (p.A48D)	SF1 (p.G517A)	SOHLH1 (p.G323del)
